# Supplementary material for: Altered Expression of ACE2 and Co-receptors of SARS-CoV-2 in the Gut Mucosa of the SIV Model of HIV/AIDS
Source: Front Microbiol. 2022 Apr 14;13:879152. doi: 10.3389/fmicb.2022.879152 (PMC9048205; doi:10.3389/fmicb.2022.879152)
Supplement: Supplementary Table 1 — Significantly altered metabolites in the luminal contents of SIV+ rhesus macaques compared to SIV- controls. [file Table_1.XLSX]

## Sheet: Sheet1
BIOCHEMICAL	FC (SIV+ vs. SIV- ALL)	p.value	q.value
octanoylcarnitine (C8)	5.19931	1.16275e-05	0.00053678
propionylcarnitine (C3)	1.98089	9.18939e-05	0.00254546
linolenate [alpha or gamma; (18:3n3 or 6)]	0.7	0.0103967	0.0854633
acetylcarnitine (C2)	2.03092	0.0144902	0.102918
ornithine	0.319119	0.0183487	0.116143
kynurenate	3.78888	0.0194458	0.119699
citrulline	0.450906	0.0282204	0.151071
carnitine	1.5662	0.0346313	0.173365
tryptophan	1.18194	0.355467	0.655059
fumarate	1.29192	0.934217	0.949892
succinate	1.1047	0.00141807	0.95238
malate	1.03556	0.845872	0.983213
